# Supplementary material for: Impact of climate change on the geographical distribution and niche dynamics of Gastrodia elata
Source: PeerJ. 2023 Jul 24;11:e15741. doi: 10.7717/peerj.15741 (PMC10373646; doi:10.7717/peerj.15741)
Supplement: Supplemental Information 5 [file peerj-11-15741-s005.xlsx]

## Sheet: Sheet1
Species	Longitude	Latitude
G. elata	100.188	26.8958
G. elata	100.354	26.8541
G. elata	100.979	23.9375
G. elata	101.479	28.9791
G. elata	101.604	24.8541
G. elata	101.979	30.1041
G. elata	102.021	27.6458
G. elata	102.062	28.2708
G. elata	102.271	29.8541
G. elata	102.438	25.5625
G. elata	102.479	28.6041
G. elata	102.646	24.3958
G. elata	102.646	29.6458
G. elata	102.688	24.9791
G. elata	102.812	29.8125
G. elata	102.812	30.1041
G. elata	102.896	26.8958
G. elata	102.896	30.3541
G. elata	102.979	29.5625
G. elata	103.021	30.8958
G. elata	103.062	23.3958
G. elata	103.062	29.3541
G. elata	103.104	28.3125
G. elata	103.104	29.1875
G. elata	103.146	31.0208
G. elata	103.312	31.1041
G. elata	103.354	29.5625
G. elata	103.396	29.4791
G. elata	103.479	27.3541
G. elata	103.521	27.3125
G. elata	103.562	29.5625
G. elata	103.604	28.3125
G. elata	103.604	30.9791
G. elata	103.646	27.8958
G. elata	103.646	28.0208
G. elata	103.688	28.6875
G. elata	103.812	27.3125
G. elata	103.812	27.6041
G. elata	103.896	27.8958
G. elata	103.896	31.6875
G. elata	103.896	36.4791
G. elata	103.938	32.0208
G. elata	103.979	27.6041
G. elata	103.979	28.2291
G. elata	103.979	28.6875
G. elata	104.021	28.5208
G. elata	104.062	27.8125
G. elata	104.104	27.8958
G. elata	104.104	30.6875
G. elata	104.146	27.7291
G. elata	104.188	26.1458
G. elata	104.188	27.8125
G. elata	104.188	35.8958
G. elata	104.229	26.9375
G. elata	104.229	27.6458
G. elata	104.229	28.1458
G. elata	104.271	27.6875
G. elata	104.271	27.7708
G. elata	104.312	23.3958
G. elata	104.312	27.9375
G. elata	104.312	32.1875
G. elata	104.354	27.6458
G. elata	104.354	28.1041
G. elata	104.354	28.1875
G. elata	104.396	32.3541
G. elata	104.438	27.6875
G. elata	104.438	27.8541
G. elata	104.438	31.6458
G. elata	104.521	27.8125
G. elata	104.562	32.4375
G. elata	104.604	28.4791
G. elata	104.729	27.4375
G. elata	104.729	32.4791
G. elata	104.771	27.1041
G. elata	104.771	32.6041
G. elata	104.854	27.5625
G. elata	104.896	27.1458
G. elata	104.896	27.8125
G. elata	104.896	32.2708
G. elata	104.938	32.5208
G. elata	104.979	27.1041
G. elata	105.062	27.8958
G. elata	105.062	32.3125
G. elata	105.146	32.6041
G. elata	105.146	34.6041
G. elata	105.271	27.7708
G. elata	105.271	27.8541
G. elata	105.312	27.3125
G. elata	105.479	28.1041
G. elata	105.562	33.3125
G. elata	105.604	26.3541
G. elata	105.604	27.1875
G. elata	99.6875	27.8125
G. elata	105.646	32.9791
G. elata	105.771	33.0208
G. elata	105.812	27.2291
G. elata	105.812	33.3125
G. elata	105.896	31.6875
G. elata	105.896	33.5208
G. elata	105.938	32.9375
G. elata	105.979	32.8541
G. elata	105.979	33.0208
G. elata	106.021	27.2708
G. elata	106.062	33.9791
G. elata	106.104	33.3958
G. elata	106.146	32.8958
G. elata	106.146	33.0208
G. elata	106.146	33.3125
G. elata	106.188	33.2708
G. elata	106.229	32.7708
G. elata	106.271	32.9375
G. elata	106.271	33.1875
G. elata	106.271	33.5208
G. elata	106.312	26.6875
G. elata	106.312	27.3125
G. elata	106.312	33.0625
G. elata	106.396	32.3958
G. elata	106.396	32.6458
G. elata	106.396	32.8125
G. elata	106.396	32.8958
G. elata	106.479	31.3958
G. elata	106.479	32.6875
G. elata	106.562	33.4791
G. elata	106.646	33.1875
G. elata	106.646	33.2708
G. elata	106.646	34.3125
G. elata	106.729	33.3541
G. elata	106.771	33.2708
G. elata	106.812	32.3958
G. elata	106.812	32.6458
G. elata	106.896	34.3125
G. elata	107.104	26.4375
G. elata	107.104	29.1875
G. elata	107.146	32.6041
G. elata	107.188	28.8958
G. elata	107.188	29.0625
G. elata	107.188	33.9791
G. elata	107.396	28.6041
G. elata	107.562	33.6458
G. elata	107.604	29.1458
G. elata	107.604	29.3958
G. elata	107.688	34.0625
G. elata	107.729	33.4375
G. elata	107.771	33.0208
G. elata	107.812	34.1875
G. elata	107.854	29.2291
G. elata	107.896	34.0625
G. elata	107.938	37.2708
G. elata	107.979	28.3125
G. elata	107.979	31.4791
G. elata	107.979	33.4791
G. elata	108.021	31.6875
G. elata	108.062	32.4375
G. elata	108.188	26.9791
G. elata	108.188	29.3125
G. elata	108.188	29.9791
G. elata	108.229	32.6875
G. elata	108.312	25.3958
G. elata	108.396	27.9791
G. elata	108.396	33.3125
G. elata	108.438	33.4375
G. elata	108.521	33.5625
G. elata	108.562	33.5625
G. elata	108.604	33.9791
G. elata	108.688	30.3958
G. elata	108.729	30.1875
G. elata	108.771	26.9375
G. elata	108.771	27.8541
G. elata	108.771	30.2291
G. elata	108.771	33.7708
G. elata	108.812	29.7291
G. elata	108.854	30.0625
G. elata	108.979	33.9791
G. elata	109.062	33.9375
G. elata	109.146	33.3958
G. elata	109.271	30.4791
G. elata	109.312	32.0208
G. elata	109.396	31.1041
G. elata	109.396	32.3958
G. elata	109.396	32.9375
G. elata	109.438	32.1041
G. elata	109.438	34.2708
G. elata	109.479	29.9791
G. elata	109.479	30.3125
G. elata	109.604	31.3958
G. elata	109.688	29.9791
G. elata	109.688	30.6041
G. elata	109.688	31.5208
G. elata	109.688	32.8958
G. elata	109.812	30.1875
G. elata	109.854	29.9375
G. elata	109.854	30.4791
G. elata	110.021	30.4375
G. elata	110.104	29.7708
G. elata	110.188	24.9375
G. elata	110.188	29.3958
G. elata	110.229	29.9375
G. elata	110.229	31.6041
G. elata	110.271	30.7291
G. elata	110.271	31.6458
G. elata	110.312	26.3958
G. elata	110.312	30.2708
G. elata	110.312	30.8541
G. elata	110.312	30.9791
G. elata	110.312	31.4791
G. elata	110.354	30.1875
G. elata	110.354	31.1875
G. elata	110.354	31.5208
G. elata	110.396	31.4375
G. elata	110.438	29.3125
G. elata	110.438	30.4375
G. elata	110.438	33.6458
G. elata	110.604	25.9791
G. elata	110.604	31.7291
G. elata	110.604	32.5625
G. elata	110.812	30.1041
G. elata	110.896	26.3958
G. elata	110.938	30.0625
G. elata	110.938	31.0625
G. elata	110.938	33.3958
G. elata	110.979	29.6875
G. elata	110.979	34.1041
G. elata	111.021	27.9791
G. elata	111.062	31.0625
G. elata	111.062	32.4375
G. elata	111.271	33.4791
G. elata	111.312	33.8541
G. elata	111.354	33.2708
G. elata	111.771	33.6458
G. elata	111.854	33.6875
G. elata	111.896	33.4375
G. elata	111.896	33.5208
G. elata	111.979	33.5208
G. elata	112.229	33.3958
G. elata	112.521	33.8958
G. elata	113.062	24.8958
G. elata	113.229	35.4375
G. elata	113.271	32.3958
G. elata	115.396	31.4375
G. elata	115.562	31.1041
G. elata	115.604	31.1875
G. elata	115.688	30.8125
G. elata	115.729	31.1875
G. elata	115.771	31.2708
G. elata	115.812	31.0625
G. elata	116.062	30.9791
G. elata	116.062	31.1875
G. elata	116.062	31.3958
G. elata	116.104	31.1041
G. elata	116.188	30.8958
G. elata	116.188	31.2708
G. elata	116.229	31.1041
G. elata	116.271	30.8541
G. elata	118.896	30.1041
G. elata	119.438	30.3125
G. elata	120.979	23.4791
G. elata	121.104	23.3958
G. elata	121.312	24.3125
G. elata	121.396	24.3958
G. elata	121.771	37.2708
G. elata	125.146	41.2708
G. elata	127.312	42.3125
G. elata	127.354	42.1458
G. elata	127.896	41.6875
G. elata	127.938	41.9375
G. elata	127.938	42.1458
G. elata	128.062	41.8125
G. elata	128.396	42.1875
G. elata	88.1042	31.6875
G. elata	92.9792	27.2291
G. elata	95.6875	29.8541
G. elata	95.8125	29.8958
G. elata	97.4792	28.6875
G. elata	98.6875	27.6875
G. elata	98.8542	26.0208
G. elata	99.6458	24.8541
G. elata	99.6875	24.6875
